# Supplementary material for: Overexpression of TaMYC2 confers freeze tolerance by ICE-CBF-COR module in Arabidopsis thaliana
Source: Front Plant Sci. 2022 Nov 14;13:1042889. doi: 10.3389/fpls.2022.1042889 (PMC9710523; doi:10.3389/fpls.2022.1042889)
Supplement: Supplementary file 2 [file Table_1.xlsx]

## Sheet: Sheet1
qRT-PCR primer sequence
Gene	ID	F (5'-3')	R(5'-3')
TaPIEP1	TraesCS4A02G326400	GAACCACCACCTACCAGCAG	TCGAACGGAAGAACAGGTGG
TaPIMA1	TraesCS3B02G563500	ACATCTCGACGGCAACACTC	CGGCGACTATGATCCACCAG
TaMYC2	TraesCS1A02G193200	CGCCTTTCTTCAAGCCCGAGTC	TGGACCGCTTCGGGTTGTTC
TaICE41	TraesCS3A02G442200	CAAGGGCAAGAAGAAGGG	GCGTCACCAAGGATTGAA
TaCBF14	TraesCS5A02G311300	CGGCCAAGGAGATCAAGGAT	CGCCAAACCAGTGCTCATTC
TaCBF15	TraesCS5B02G312100	CCTCCACCCAGTGTCTCAAC	ACAGGTTCCATCATCGACGG
TaCOR5	TraesCS1A02G364000	ACCAGGAATCACTAGACGCAT	AATCGAAGGCAAACTTTTACACC
TaCOR6	TraesCS1B02G381400	CTTCCTCTCCCGCTTCCATC	TTGTCGTCCATACCATGCCC
TaActin	TraesCS5B01G124100	CCTTAGTACCTTCCAACAGATGT	CCAGACAACTCGCAACTTAGA
AtCAT1	AT1G20630	AGGAGCCAATCACAGCC	TCAAGACCAAGCGACCA
AtCAT3	AT1G20620	CCACTTGATGTGACCAAGATCTG	GTAGATTCCAGGAACCACAAGACC
AtSOD1	AT1G08830	AGGAAACATCACTGTTGGAGAT	GAGTTTGGTCCAGTAAGAGGAA
AtSOD2	AT2G28190	TCGTATCACTGGTCTCACTC	ACTATTGTTGTTTCTGCCAC
AtICE1	AT3G26744	AGCTCCGTTGGAGTTGGAAG	GCTGCACGTTTCTGGAACAG
AtCBF1	AT4G25490	GCTTTTCAAGATGAGACGTGTG	GCTTTTCAAGATGAGACGTGTG
AtCBF2	AT4G25470	TGACGTGTCCTTATGGAGCTA	CTGCACTCAAAAACATTTGCA
AtCBF3	AT4G25480	CGTTTCAGGATGAGATGTGTGA	CGTTTCAGGATGAGATGTGTGA
AtCOR47	AT1g20440	CAGTGTCGGAGAGTGTGGTG	ACAGCTGGTGAATCCTCTGC
AtCOR15	AT2g42540	GCTTCAGATTTCGTGACGGATAAAAC	GCAAAACATTAAAGAATGTGACGGTG
AtRD29A	AT5G52310	GCCGAGAAACTTCAGATTGG	CCATTCCTCCTCCTCCTTTC
AtKIN1	AT5G15960	ACCAACAAGAATGCCTTCCA	CCGCATCCGATACACTCTTT
AtActin2	AT3G18780	TGTGCCAATCTACGAGGGTTT	TTTCCCGCTCTGCTGTTGT
Sequences of cloned primers
Gene	ID	F (5'-3')	R(5'-3')
TaMYC2A	TraesCS1A02G193200	CTAAATAAGCAGCGGGGGAG	ACAACAACAACATGGCACGA
TaMYC2B	TraesCS1B02G208000	GCCAAACGAGGAGGAAAGAGA	ACCCACCCAAATCACATGCC
TaMYC2D	TraesCS1D02G196900	GCAGAGCAGCACAAATCAGT	ACAGTTTCAGTTCAACAGCGC
TaJAZ7	TraesCS4D02G295900	ATGGGAGCCGAGCAGCAGCAGCA	TCAGTTGAGCTGGAGCGCGGAG
TaICE41	TraesCS3A02G442200	ATGGAGAACTCGGCGGC	TCACGCAGGATACAGAGG
Sequences of cloned primers with homologous arms
Gene	F (5'-3')	R(5'-3')
pCAMBIA1301-TaMYC2A	CCTGCAGGCTGAGGCTTAATTAA CTAAATAAGCAGCGGGGGAG	TCCCGGGGCTGAGGTTTAATTAA ACAACAACAACATGGCACGA
pCAMBIA1301-TaMYC2B	CCTGCAGGCTGAGGCTTAATTAA GCCAAACGAGGAGGAAAGAGA	TCCCGGGGCTGAGGTTTAATTAA ACCCACCCAAATCACATGCC
pCAMBIA1301-TaMYC2D	CCTGCAGGCTGAGGCTTAATTAA GCAGAGCAGCACAAATCAGT	TCCCGGGGCTGAGGTTTAATTAA ACAGTTTCAGTTCAACAGCGC
pCAMBIA2300-35S: TaMYC2D -GFP	GAGCTCGGTACCCGGGGATCC ATGAACCTGTGGACGGAC	GGTGTCGACTCTAGAGGATCC CCGGATTTGCATCGCGGTGC
pGBKT7-TaMYC2	ATGGCCATGGAGGCCGAATTC ATGAACCTGTGGACGGAC	TCGACGGATCCCCGGGAATTC TTACCGGATTTGCATCGCGGTGC
pGBKT7-TaJAZ7	ATGGCCATGGAGGCCGAATTC ATGGGAGCCGAGCAGCAGCAGCA	TCGACGGATCCCCGGGAATTC TCAGTTGAGCTGGAGCGCGGAG
pGADT7-TaJAZ7	GCCATGGAGGCCAGTGAATTC ATGGGAGCCGAGCAGCAGCAGCA	ATGCCCACCCGGGTGGAATTC TCAGTTGAGCTGGAGCGCGGAG
pGADT7-TaICE41	GCCATGGAGGCCAGTGAATTC ATGGAGAACTCGGCGGC	ATGCCCACCCGGGTGGAATTC TCACGCAGGATACAGAGG
pCAMBIA2300-35S: TaMYC2D -GFPN	ATGGCCATGGAGGCCGAATTC ATGAACCTGTGGACGGAC	TCGACGGATCCCCGGGAATTC CCGGATTTGCATCGCGGTGC
pCAMBIA2300-35S: TaJAZ7 -GFPN	ATGGCCATGGAGGCCGAATTC ATGGGAGCCGAGCAGCAGCAGCA	TCGACGGATCCCCGGGAATTC GTTGAGCTGGAGCGCGGAG
pCAMBIA2300-35S: TaJAZ7 -GFPC	GCCATGGAGGCCAGTGAATTC ATGGGAGCCGAGCAGCAGCAGCA	ATGCCCACCCGGGTGGAATTC GTTGAGCTGGAGCGCGGAG
pCAMBIA2300-35S: TaICE41 -GFPC	GCCATGGAGGCCAGTGAATTC ATGGAGAACTCGGCGGC	ATGCCCACCCGGGTGGAATTC CGCAGGATACAGAGG
